# Supplementary material for: Helicobacter pylori infection associates with fecal microbiota composition and diversity
Source: Sci Rep. 2019 Dec 27;9:20100. doi: 10.1038/s41598-019-56631-4 (PMC6934578; doi:10.1038/s41598-019-56631-4)
Supplement: Supplementary file 1 — Supplementary tables. [file 41598_2019_56631_MOESM1_ESM.xlsx]

## Sheet: Title page
	Helicobacter pylori infection associates with fecal microbiota composition and diversity
	Fabian Frost1; Tim Kacprowski2,3; Malte Rühlemann4; Corinna Bang4; Andre Franke4; Kathrin Zimmermann5; Matthias Nauck6,7; Uwe Völker2; Henry Völzke8; Reiner Biffar9; Christian Schulz10; Julia Mayerle1,10; Frank U Weiss1; Georg Homuth#2 & Markus M Lerch#*1
	# Equally contributing senior authors
	Authors institutions:
	1) Department of Medicine A, University Medicine Greifswald, Greifswald, Germany
	2) Department of Functional Genomics, Interfaculty Institute for Genetics and Functional Genomics, University Medicine Greifswald, Greifswald, Germany
	3) Research Group Computational Systems Medicine, Chair of Experimental Bioinformatics, TUM School of Life Sciences Weihenstephan, Technical University of Munich, Freising-Weihenstephan, Germany
	4) Institute of Clinical Molecular Biology, Kiel University, Kiel, Germany
	5) Friedrich Loeffler Institute of Medical Microbiology, University Medicine Greifswald, Greifswald, Germany
	6) Institute of Clinical Chemistry and Laboratory Medicine, University Medicine Greifswald, Greifswald, Germany
	7) DZHK (German Centre for Cardiovascular Research), Partner Site Greifswald, University Medicine Greifswald, Greifswald, Germany
	8) Institute for Community Medicine, University Medicine Greifswald, Greifswald, Germany
	9) Department of Prosthetic Dentistry, Gerodontology and Biomaterials, University of Greifswald, Greifswald, Germany
	10) Department of Medicine II, University Hospital, LMU Munich, Munich, Germany

## Sheet: Supplementary Table S1
	Supplementary Table S1: Dietary habits of H. pylori infected individuals and phenotypically matched controls
		Controls						H. pylori cases
		1	2	3	4	5	6	1	2	3	4	5	6	p-value
	Meat (without sausage)	11.3	58	25.9	4.2	0	0.5	14.2	55.2	23.1	6.6	0.5	0.5	0.829
	Sausage	42	39.6	9.9	3.8	2.8	1.9	44.3	39.6	7.5	5.2	0.9	2.4	0.543
	Fish	0.9	24.1	42.5	19.8	10.4	2.4	2.4	24.5	38.7	16.5	11.3	6.6	0.755
	Boiled potatoes	25.9	49.1	17	4.2	1.9	1.9	25	52.8	13.2	5.7	1.9	1.4	0.846
	Chips	0.5	2.8	13.7	22.6	42	18.4	0.5	3.8	14.6	21.2	40.1	19.8	0.957
	Pasta	0.9	18.4	27.8	27.8	19.3	5.7	0.5	17.5	27.8	29.2	18.9	6.1	0.762
	Rice	0	9	18.9	25.9	29.7	16.5	0	9	17	28.3	30.7	15.1	0.990
	Raw vegetables	24.1	46.7	9	12.7	5.2	2.4	29.2	35.4	16.5	9.9	7.1	1.9	0.949
	Boiled vegetables	10.8	58.5	19.3	9	1.9	0.5	14.6	49.1	20.3	14.6	1.4	0	0.557
	Fruits	69.3	23.1	2.4	2.8	1.4	0.9	68.9	18.9	5.2	4.7	1.4	0.9	0.704
	Whole grain or black or crisp bread	53.3	22.6	8.5	3.8	5.2	6.6	48.1	28.3	4.2	6.1	4.2	9	0.369
	Wheat oats and cornflakes	10.4	8	8.5	8.5	12.3	52.4	6.1	9.9	7.5	9	15.6	51.9	0.698
	Eggs	1.9	27.4	55.2	12.3	2.4	0.9	0.9	25.5	52.4	16.5	4.2	0.5	0.194
	Cake or cookies	11.3	34.4	25.9	11.3	12.3	4.7	12.7	37.3	22.2	15.6	6.1	6.1	0.433
	Sweets	13.7	29.2	17.5	18.4	13.7	7.5	13.2	34.9	13.2	19.8	9	9.9	0.608
	Savory snacks	1.9	9.4	9.9	21.2	28.3	29.2	1.9	6.6	13.7	20.8	28.3	28.8	0.964
	Listed are the dietary habits of H. pylori cases (n=212) and phenotypically matched controls (n=212). All frequency data are given as the percentages of each class in its respective food group. Frequency of food intake for each respective food group was estimated by following categorization: "1" = daily or almost daily, "2" = several times per week, "3" = once a week, "4" = several times per mont…

## Sheet: Supplementary Table S2
	Supplementary Table S2: Genus level statistics comparing H. pylori infected individuals to controls
		Controls (%)	H. pylori cases (%)	Relative difference (%)	W-Statistic	p-value	q-value
		mean (sem)	mean (sem)	(H. pylori cases/Controls-1) x 100
	Bacteroides	18.484 (0.701)	15.417 (0.631)	-16.59	26115	0.003888	0.037822
	Ruminococcaceae (unclassified family)	8.552 (0.305)	8.683 (0.287)	1.53	21957.5	0.683712	0.870919
	Faecalibacterium	8.286 (0.371)	7.693 (0.322)	-7.16	23667.5	0.343551	0.565538
	Prevotella	6.219 (0.679)	9.513 (0.835)	52.97	18444.5	0.001339	0.028648
	Clostridiales (unclassified order)	5.912 (0.293)	5.078 (0.234)	-14.11	24518.5	0.10487	0.287721
	Lachnospiraceae (unclassified family)	5.671 (0.183)	5.847 (0.208)	3.1	22363	0.931467	0.993218
	Bacteria (unclassified)	5.146 (0.483)	4.883 (0.437)	-5.11	22114.5	0.777203	0.93439
	Alistipes	4.455 (0.264)	3.993 (0.257)	-10.37	24441.5	0.118604	0.29513
	Firmicutes (unclassified phylum)	2.762 (0.164)	2.231 (0.122)	-19.23	24910	0.053359	0.184174
	Parabacteroides	2.495 (0.167)	2.277 (0.139)	-8.74	23035.5	0.655392	0.865764
	Parasutterella	2.439 (0.264)	1.252 (0.194)	-48.67	27073.5	0.000241	0.006445
	Lachnospiracea_incertae_sedis	2.241 (0.141)	2.344 (0.146)	4.6	21891	0.645433	0.864016
	Dialister	2.011 (0.210)	1.520 (0.169)	-24.42	24725	0.069155	0.217635
	Ruminococcus	1.820 (0.172)	2.153 (0.181)	18.3	20233.5	0.07602	0.232404
	Bacteroidales (unclassified order)	1.512 (0.177)	2.044 (0.184)	35.19	17744	0.000174	0.006192
	Roseburia	1.505 (0.114)	1.559 (0.096)	3.59	20118.5	0.062174	0.201596
	Sutterella	1.490 (0.203)	1.670 (0.188)	12.08	19640.5	0.018465	0.109762
	Oscillibacter	1.163 (0.067)	1.187 (0.071)	2.06	22447	0.984506	0.993794
	Barnesiella	1.105 (0.112)	0.955 (0.094)	-13.57	22480	0.995218	0.995218
	Collinsella	0.915 (0.122)	0.922 (0.088)	0.77	19621.5	0.023801	0.12127
	Bacteroidetes (unclassified phylum)	0.836 (0.146)	0.972 (0.150)	16.27	18595	0.001888	0.029085
	Blautia	0.800 (0.093)	0.722 (0.067)	-9.75	22527.5	0.965224	0.993218
	Clostridium_IV	0.763 (0.091)	0.991 (0.120)	29.88	22067.5	0.748765	0.931603
	Burkholderiales (unclassified order)	0.722 (0.102)	1.241 (0.147)	71.88	17733.5	0.00011	0.00588
	Proteobacteria (unclassified phylum)	0.705 (0.092)	0.617 (0.075)	-12.48	23700.5	0.327593	0.547694
	Phascolarctobacterium	0.623 (0.098)	0.829 (0.107)	33.07	21217.5	0.273192	0.504243
	Clostridium_XlVa	0.579 (0.068)	0.446 (0.041)	-22.97	23767.5	0.30461	0.517354
	Holdemanella	0.548 (0.080)	1.039 (0.107)	89.6	17052.5	8e-06	0.000886
	Odoribacter	0.546 (0.081)	0.503 (0.047)	-7.88	22754	0.823404	0.967622
	Butyrivibrio	0.540 (0.131)	0.565 (0.124)	4.63	21431	0.27805	0.50426
	Enterobacteriaceae (unclassified family)	0.536 (0.111)	0.764 (0.146)	42.54	23322.5	0.497696	0.750048
	Coprococcus	0.515 (0.049)	0.548 (0.044)	6.41	20376.5	0.096529	0.282321
	Fusicatenibacter	0.486 (0.047)	0.552 (0.063)	13.58	22659.5	0.882147	0.983226
	Betaproteobacteria (unclassified class)	0.447 (0.082)	0.711 (0.107)	59.06	18807.5	0.002769	0.029633
	Mitsuokella	0.424 (0.150)	0.438 (0.118)	3.3	20491.5	0.018284	0.109762
	Ruminococcus2	0.389 (0.043)	0.382 (0.038)	-1.8	21605.5	0.492329	0.750048
	Prevotellaceae (unclassified family)	0.331 (0.087)	0.461 (0.091)	39.27	19005.5	0.001995	0.029085
	Bilophila	0.310 (0.032)	0.246 (0.031)	-20.65	24220	0.162133	0.361422
	Akkermansia	0.305 (0.043)	0.311 (0.048)	1.97	23769	0.296202	0.517354
	Veillonellaceae (unclassified family)	0.304 (0.077)	0.603 (0.131)	98.36	21346	0.255855	0.504243
	Desulfovibrio	0.295 (0.052)	0.307 (0.041)	4.07	20734.5	0.113278	0.29513
	Clostridium_sensu_stricto	0.294 (0.064)	0.400 (0.084)	36.05	19963	0.044662	0.170671
	Megasphaera	0.270 (0.080)	0.276 (0.076)	2.22	21327	0.204486	0.429019
	Clostridium_XlVb	0.255 (0.033)	0.242 (0.027)	-5.1	22707	0.852394	0.967622
	Coriobacteriaceae (unclassified family)	0.228 (0.022)	0.260 (0.022)	14.04	20385.5	0.09777	0.282321
	Butyricimonas	0.222 (0.024)	0.242 (0.022)	9.01	21169.5	0.293568	0.517354
	Pseudoflavonifractor	0.206 (0.019)	0.137 (0.013)	-33.5	26336.5	0.002175	0.029085
	Streptococcus	0.188 (0.028)	0.297 (0.037)	57.98	19549	0.020337	0.114529
	Clostridium_XVIII	0.184 (0.024)	0.170 (0.022)	-7.61	24113.5	0.191362	0.409514
	Alphaproteobacteria (unclassified class)	0.175 (0.031)	0.126 (0.035)	-28	24931.5	0.021713	0.116165
	Haemophilus	0.166 (0.034)	0.336 (0.081)	102.41	19030	0.005327	0.043845
	Catenibacterium	0.164 (0.034)	0.418 (0.069)	154.88	20307	0.034199	0.159101
	Coprobacter	0.139 (0.022)	0.098 (0.015)	-29.5	24248.5	0.136964	0.311811
	Escherichia.Shigella	0.138 (0.047)	0.164 (0.045)	18.84	22496.5	0.983624	0.993794
	Paraprevotella	0.133 (0.026)	0.165 (0.028)	24.06	22001.5	0.606895	0.847614
	Flavonifractor	0.121 (0.017)	0.085 (0.010)	-29.75	23343.5	0.486823	0.750048
	Acidaminococcus	0.099 (0.033)	0.135 (0.037)	36.36	20776	0.033159	0.159101
	Clostridia (unclassified class)	0.097 (0.018)	0.138 (0.039)	42.27	24422	0.114494	0.29513
	Porphyromonadaceae (unclassified family)	0.078 (0.016)	0.096 (0.021)	23.08	21224.5	0.302745	0.517354
	Turicibacter	0.070 (0.027)	0.058 (0.017)	-17.14	22421.5	0.965371	0.993218
	Slackia	0.064 (0.012)	0.069 (0.009)	7.81	19577.5	0.011226	0.080078
	Intestinibacter	0.056 (0.012)	0.056 (0.011)	0	20635	0.118463	0.29513
	Olsenella	0.052 (0.010)	0.094 (0.020)	80.77	19383	0.007996	0.061111
	Veillonella	0.051 (0.011)	0.076 (0.017)	49.02	20117.5	0.047711	0.176037
	Holdemania	0.049 (0.005)	0.047 (0.006)	-4.08	23835	0.272586	0.504243
	Actinobacteria (unclassified class)	0.047 (0.011)	0.041 (0.008)	-12.77	22675.5	0.852487	0.967622
	Erysipelotrichaceae (unclassified family)	0.041 (0.019)	0.021 (0.003)	-48.78	21782.5	0.565813	0.818135
	Peptostreptococcaceae (unclassified family)	0.040 (0.009)	0.049 (0.012)	22.5	21163.5	0.273328	0.504243
	Rikenellaceae (unclassified family)	0.039 (0.004)	0.039 (0.004)	0	22623	0.902827	0.991247
	Butyricicoccus	0.036 (0.006)	0.043 (0.006)	19.44	22396.5	0.9488	0.993218
	Lactobacillus	0.036 (0.014)	0.042 (0.013)	16.67	21879.5	0.583671	0.832705
	Coraliomargarita	0.035 (0.011)	0.047 (0.011)	34.29	22359	0.907871	0.991247
	Victivallis	0.030 (0.007)	0.051 (0.012)	70	20174	0.039407	0.165231
	Oxalobacter	0.029 (0.004)	0.036 (0.005)	24.14	21203.5	0.253323	0.504243
	Desulfovibrionales (unclassified order)	0.028 (0.004)	0.026 (0.004)	-7.14	22670.5	0.859104	0.967622
	Allisonella	0.026 (0.005)	0.049 (0.009)	88.46	19249	0.00252	0.029633
	Catabacter	0.026 (0.008)	0.019 (0.005)	-26.92	22922	0.674386	0.869389
	Romboutsia	0.025 (0.007)	0.028 (0.007)	12	22120.5	0.761258	0.93439
	Eubacterium	0.023 (0.004)	0.014 (0.002)	-39.13	24405.5	0.100263	0.282321
	Adlercreutzia	0.022 (0.003)	0.025 (0.003)	13.64	22224.5	0.836072	0.967622
	Eggerthella	0.022 (0.004)	0.019 (0.004)	-13.64	24601.5	0.05652	0.18899
	Intestinimonas	0.019 (0.004)	0.015 (0.003)	-21.05	22396	0.946195	0.993218
	Anaerotruncus	0.019 (0.005)	0.013 (0.002)	-31.58	23005.5	0.632864	0.864016
	Subdoligranulum	0.018 (0.003)	0.022 (0.007)	22.22	23608.5	0.271901	0.504243
	Gordonibacter	0.014 (0.002)	0.010 (0.002)	-28.57	24717	0.04015	0.165231
	Desulfovibrionaceae (unclassified family)	0.013 (0.006)	0.009 (0.003)	-30.77	22007.5	0.531813	0.780555
	Deltaproteobacteria (unclassified class)	0.012 (0.005)	0.016 (0.004)	33.33	21081.5	0.127705	0.310555
	Bifidobacterium	0.012 (0.003)	0.009 (0.002)	-25	23112.5	0.532528	0.780555
	Howardella	0.011 (0.002)	0.017 (0.002)	54.55	19583	0.005143	0.043845
	Anaerostipes	0.009 (0.001)	0.013 (0.006)	44.44	22415.5	0.95574	0.993218
	Clostridium_III	0.009 (0.002)	0.009 (0.001)	0	22681.5	0.840458	0.967622
	Erysipelotrichaceae_incertae_sedis	0.008 (0.003)	0.007 (0.003)	-12.5	24097	0.051349	0.183145
	Actinomyces	0.007 (0.001)	0.007 (0.001)	0	22976	0.645993	0.864016
	Bacilli (unclassified class)	0.006 (0.002)	0.006 (0.002)	0	23721	0.13425	0.311811
	Saccharibacteria_genera_incertae_sedis	0.006 (0.003)	0.004 (0.000)	-33.33	21672	0.413471	0.660319
	Eisenbergiella	0.005 (0.001)	0.009 (0.003)	80	22215.5	0.774316	0.93439
	Sutterellaceae (unclassified family)	0.005 (0.001)	0.008 (0.002)	60	20368.5	0.018075	0.109762
	Dorea	0.005 (0.001)	0.008 (0.001)	60	20394	0.042831	0.169736
	Terrisporobacter	0.005 (0.002)	0.004 (0.001)	-20	22154	0.693462	0.872947
	Clostridiales_Incertae_Sedis_XIII (unclassified family)	0.004 (0.001)	0.004 (0.001)	0	22951.5	0.609965	0.847614
	Lactococcus	0.004 (0.001)	0.004 (0.001)	0	23328	0.252624	0.504243
	Granulicatella	0.003 (0.001)	0.005 (0.001)	66.67	20522	0.037925	0.165231
	Anaerofilum	0.003 (0.000)	0.003 (0.001)	0	21710.5	0.388682	0.630136
	Pasteurellaceae (unclassified family)	0.002 (0.001)	0.004 (0.001)	100	21364	0.135471	0.311811
	Gemella	0.002 (0.000)	0.003 (0.000)	50	22113.5	0.668924	0.869389
	Rothia	0.002 (0.000)	0.002 (0.000)	0	21945	0.480905	0.750048
	Campylobacter	0.001 (0.000)	0.003 (0.001)	200	21517	0.172544	0.37678
	All taxa at genus level that were present in at least ten percent of all individuals, comparing microbial abundance between H. pylori-negative controls (n=212) and H. pylori-positive cases (n=212). The order of the taxa corresponds to their mean relative abundance in controls. Statistical significance was assessed by the Mann-Whitney test (MW). Resulting p values were adjusted by the method of Be…

## Sheet: Supplementary Table S3
	Supplementary Table S3: Genus association with H. pylori stool antigen load
		Non-zero samples (%)	Estimate	p-value	q-value
	Bacteroides	100	-0.27118	7.2e-05	0.002946
	Barnesiella	78.77	-0.44242	0.00089	0.018247
	Alistipes	98.58	-0.289544	0.002561	0.035007
	Fusicatenibacter	96.23	-0.272108	0.004493	0.046057
	Odoribacter	94.34	-0.190913	0.016507	0.135354
	Prevotella	86.79	0.530417	0.023656	0.161651
	Blautia	100	-0.174817	0.037923	0.220874
	Parabacteroides	94.81	-0.179293	0.043097	0.220874
	Clostridium_IV	99.06	-0.216345	0.058065	0.228327
	Akkermansia	66.98	-0.27788	0.059228	0.228327
	Ruminococcus2	95.28	-0.168743	0.066183	0.228327
	Mitsuokella	22.17	0.632358	0.066827	0.228327
	Streptococcus	91.98	0.18524	0.078651	0.239238
	Pseudoflavonifractor	91.98	-0.131964	0.081691	0.239238
	Citrobacter	11.79	-1.0474	0.103657	0.283328
	Oscillibacter	100	-0.085079	0.131224	0.33626
	Dialister	65.09	-0.283816	0.145913	0.351907
	Butyrivibrio	27.36	-0.343548	0.189567	0.431792
	Paraprevotella	22.64	-0.202577	0.213664	0.461064
	Ruminococcus	94.34	0.13698	0.235315	0.482397
	Acidaminococcus	19.34	0.301276	0.267784	0.522817
	Escherichia.Shigella	47.64	0.173705	0.288829	0.538273
	Collinsella	94.34	0.102041	0.327478	0.568629
	Clostridium_sensu_stricto	77.36	0.13571	0.334374	0.568629
	Holdemanella	67.45	-0.134006	0.346725	0.568629
	Clostridium_XlVb	91.51	-0.074594	0.46991	0.73739
	Lachnospiracea_incertae_sedis	100	0.048598	0.485598	0.73739
	Catenibacterium	33.49	0.101215	0.55089	0.806661
	Clostridium_XVIII	80.66	0.063619	0.583996	0.825649
	Clostridium_XlVa	100	0.035321	0.620989	0.848685
	Parasutterella	72.64	0.080839	0.652273	0.862684
	Roseburia	99.53	-0.023383	0.733074	0.883492
	Phascolarctobacterium	45.28	0.068256	0.733848	0.883492
	Megasphaera	23.58	0.0839	0.748898	0.883492
	Haemophilus	72.64	-0.042519	0.754201	0.883492
	Sutterella	60.85	0.034433	0.840378	0.957097
	Coprococcus	91.98	0.011889	0.906696	0.996682
	Faecalibacterium	100	0.001041	0.983375	0.996682
	Bilophila	73.58	0.00199	0.98635	0.996682
	Butyricimonas	68.87	-0.001021	0.991086	0.996682
	Desulfovibrio	41.51	-0.000684	0.996682	0.996682
	Result of the linear regression analysis associating all classified genera, that were present in at least ten percent of all individuals and an average abundance of more than 0.1 percent, with H. pylori stool antigen load. The order of the taxa corresponds to their p-value (increasing from top to bottom). Resulting p-values were adjusted by the method of Benjamini and Hochberg and thereafter call…
